# Supplementary material for: Direct Conversion of 3-(2-Nitroethyl)-1H-Indoles into 2-(1H-Indol-2-yl)Acetonitriles
Source: Molecules. 2021 Oct 11;26(20):6132. doi: 10.3390/molecules26206132 (PMC8539596; doi:10.3390/molecules26206132)
Supplement: Supplementary file 1 [file molecules-26-06132-s001.zip]

Archive with 1 entries (1 files):
- molecules-1409112-SI.pdf
